# Supplementary material for: Incidence Patterns and Temporal Trends of Invasive Nonmelanotic Vulvar Tumors in Germany 1999-2011. A Population-Based Cancer Registry Analysis
Source: PLoS One. 2015 May 28;10(5):e0128073. doi: 10.1371/journal.pone.0128073 (PMC4447423; doi:10.1371/journal.pone.0128073)
Supplement: S1 Table — Average annual percentage changes (AAPC) and corresponding 95% confidence intervals (95%CI) from 1999–2011 of age-standardized vulvar cancer incidence rates per 100,000 women (old European Standard), stratified by the tumor characteristics morphology, topography, and staging in specific age groups. (XLSX) [file pone.0128073.s002.xlsx]

## Sheet: Supplement Table 1
Characteristic	30-49 years		50-69 years		70plus years
	AAPC	(95%CI)	AAPC	(95%CI)	AAPC	(95%CI)
Morphology
SCC	+9.9	(7.5-12.4)	+8.2	(6.9-9.5)	+3.8	(2.8 to 4.8)
non SCCa	+2.6	((-4.7)-10.5)	+3.2	((-2.3)-9.1)	+3.5	((-2.3) to 9.7)
Subsite
labiae	+7.2	(2.4-12.3)	+6.0	(3.7-8.4)	+2.9	(0.7-5.2)
clitoris	+14.1	(4.5-24.6)	+13.1	(7.6-18.9)	+9.2	(6.3-12.2)
overlapping	+10.0	(5.0-15.3)	+8.8	(4.9-12.9)	+3.2	(0.2-6.3)
subsite not specified	+9.8	(7.6-12.0)	+7.9	(6.1-9.8)	+3.5	(1.8-5.3)
Stagingb
T1	+11.0	(8.7-13.3)	+11.4	(9.7-13.2)	+4.7	(2.4-7.1)
T2	+11.1	(5.1-17.3)	+7.4	(4.7-10.3)	+6.1	(4.8-7.5)
T3/T4	+12.4	(0.5-25.7)	+7.2	(2.6-12.1)	+2.5	((-0.7)-5.8)
staging not specified	+4.6	((-2.2)-11.8)	+5.4	(0.7-10.4)	+1.6	((-0.9)-4.2)
a without melanoma
b limited to data from 1999-2009 (TNM editions 4-6)
